# Supplementary material for: Dynamic and Postural Changes in Forelimb Amputee Dogs: A Pilot Study
Source: Animals (Basel). 2024 Jul 2;14(13):1960. doi: 10.3390/ani14131960 (PMC11240608; doi:10.3390/ani14131960)
Supplement: Supplementary file 1 [file animals-14-01960-s001.zip]

Archive with 5 entries (5 files):
- Video S5.mp4
- Video S1.mp4
- Video S2.mp4
- Video S3.mp4
- Video S4.mp4
